# Supplementary material for: Enhancement of Colorimetric pH-Sensitive Film Incorporating Amomum tsao-ko Essential Oil as Antibacterial for Mantis Shrimp Spoilage Tracking and Fresh-Keeping
Source: Foods. 2024 May 24;13(11):1638. doi: 10.3390/foods13111638 (PMC11171633; doi:10.3390/foods13111638)
Supplement: Supplementary file 1 [file foods-13-01638-s001.zip]

Archive with 1 entries (1 files):
- foods-3000051-supplementary.pdf
